# Supplementary material for: CD8+ TEMRAs in severe asthma associate with asthma symptom duration and escape proliferation arrest
Source: JCI Insight. 2025 Mar 6;10(8):e185061. doi: 10.1172/jci.insight.185061 (PMC12016929; doi:10.1172/jci.insight.185061)
Supplement: Supporting data values [file jciinsight-10-185061-s030.xlsx]

## Sheet: Fig. 1B
	Time since onset of asthma (years)	PB CD8+ TEMRA, %of CD8+	BAL CD8+ TEMRA, %of CD8+
IMSA-034	22	7.28	6.7
IMSA-023	21	13.3	4.4
IMSA-008	16	4	3.7
IMSA-010	25	5.73	3.3
IMSA-011	26	15.8	7.5
IMSA-036	16	5.57	4.3
IMSA-038	16	14.8	18.3
IMSA-047	19	3.86	4.2
IMSA-053	15	2.27	3.5
IMSA-061	17	14.1	4.7
IMSA-040	20	5.71	10.5
IMSA-046	0	5.35	10.2
IMSA-017	51	3.7	17.3
IMSA-028	46	3.97	1
IMSA-058	29	29.9	25
IMSA-026	18	7.14	2.5
IMSA-039	22	18.8	5.7
IMSA-027	12	15.1	5.4
IMSA-044	5	5.54	0.6
IMSA-045	36	1.13	10.3
IMSA-048	38	12.2	6
IMSA-013	32	6.05	4.7
IMSA-022	22	8.55	7.8
IMSA-059	21	4.42	2.3
IMSA-068	15	7.53	0.7
IMSA-071	15	2.67	5
IMSA-078	7	1.35	0.7
IMSA-054	2	3.33	3.8
IMSA-065	41	6.53	6.3
IMSA-062	18	40.8	6.9
IMSA-067	31	25	2.9
IMSA-077	55	44.1	18.9

## Sheet: Fig. 1C
	Time since onset of asthma (years)	PB CD8+ TEMRA, %of CD8+	BAL CD8+ TEMRA, %of CD8+
IMSA-034	22	7.28	6.7
IMSA-023	21	13.3	4.4
IMSA-008	16	4	3.7
IMSA-010	25	5.73	3.3
IMSA-011	26	15.8	7.5
IMSA-036	16	5.57	4.3
IMSA-038	16	14.8	18.3
IMSA-047	19	3.86	4.2
IMSA-053	15	2.27	3.5
IMSA-061	17	14.1	4.7
IMSA-040	20	5.71	10.5
IMSA-046	0	5.35	10.2
IMSA-017	51	3.7	17.3
IMSA-028	46	3.97	1
IMSA-058	29	29.9	25

## Sheet: Fig. 1D
Donor	Time since onset of asthma (years)	PB CD8+ TEMRA, %of CD8+	BAL CD8+ TEMRA, %of CD8+
IMSA-026	18	7.14	2.5
IMSA-039	22	18.8	5.7
IMSA-027	12	15.1	5.4
IMSA-044	5	5.54	0.6
IMSA-045	36	1.13	10.3
IMSA-048	38	12.2	6
IMSA-013	32	6.05	4.7
IMSA-022	22	8.55	7.8
IMSA-059	21	4.42	2.3
IMSA-068	15	7.53	0.7
IMSA-071	15	2.67	5
IMSA-078	7	1.35	0.7
IMSA-054	2	3.33	3.8
IMSA-065	41	6.53	6.3
IMSA-062	18	40.8	6.9
IMSA-067	31	25	2.9
IMSA-077	55	44.1	18.9

## Sheet: Fig. 1E
Donor	Time since onset of asthma (years)	PB CD8+ CD45RO+ Memory, %of CD8+	BAL CD8+ CD45RO+ Memory, %of CD8+
IMSA-026	18	59.2	91.7
IMSA-039	22	56.2	72
IMSA-027	12	79.2	74.2
IMSA-044	5	41.6	92.1
IMSA-045	36	31.2	58.6
IMSA-048	38	79.7	59.6
IMSA-013	32	48.6	81.9
IMSA-022	22	60.1	56.8
IMSA-059	21	92.1	89.4
IMSA-068	15	86.1	94
IMSA-071	15	65.1	83.2
IMSA-078	7	52.5	84.7
IMSA-054	2	81.9	80.9
IMSA-065	41	75.3	77.8
IMSA-062	18	60.8	72.4
IMSA-067	31	57.2	88.2
IMSA-077	55	86.1	1.2

## Sheet: Fig. 1F
Donor	PB CD8+ TEMRA, %of CD8+	BAL CD8+ TEMRA, %of CD8+
IMSA-034	7.28	6.7
IMSA-023	13.3	4.4
IMSA-008	4	3.7
IMSA-010	5.73	3.3
IMSA-011	15.8	7.5
IMSA-036	5.57	4.3
IMSA-038	14.8	18.3
IMSA-047	3.86	4.2
IMSA-053	2.27	3.5
IMSA-061	14.1	4.7
IMSA-040	5.71	10.5
IMSA-046	5.35	10.2
IMSA-017	3.7	17.3
IMSA-028	3.97	1
IMSA-058	29.9	25
IMSA-026	7.14	2.5
IMSA-039	18.8	5.7
IMSA-027	15.1	5.4
IMSA-044	5.54	0.6
IMSA-045	1.13	10.3
IMSA-048	12.2	6
IMSA-013	6.05	4.7
IMSA-022	8.55	7.8
IMSA-059	4.42	2.3
IMSA-068	7.53	0.7
IMSA-071	2.67	5
IMSA-078	1.35	0.7
IMSA-054	3.33	3.8
IMSA-065	6.53	6.3
IMSA-062	40.8	6.9
IMSA-067	25	2.9
IMSA-077	44.1	18.9

## Sheet: Fig. 2A
	CD8+ CD45RO+ Memory																	CD8+ TEMRA
IFN-γ	36.8	33.3	27.6	33.9	21.4	5.32	23	47.4	2.93	29.7	44.9	10.5	7.73	6.98	7.42	4.64	1.1	42.9	28.6	34.1	49.1	0	17.6	42.9	70.7	21.6	39.8	37.3	31.2	19	21.5	8.33	2.83	3.05
IL-4	8.87	8.72	2.82	4.66	0	1.69	5.11	20.3	0.85	1.27	2.1	8.55	19.2	2.08	8.19	0.57	0	14.5	9.52	13.4	2.78	0	5.88	0	21	2.7	2.62	1.2	1.3	14.3	0	7.33	1.27	1.35
IL-17	0.59	1	0.34	0.4	0	0.23	0.5	0.82	0	0.28	0.32	0.45	0.34	0.24	6.26	2.23	0.68	0	0.43	0.15	0	0	0	1.19	0.71	0	0.26	0.24	0	0	0	1	1.95	0.34

## Sheet: Fig. 2B
	CD8+ CD45RO+ Memory																			CD8+ TEMRA
IFN-γ	56.8	55.6	20.2	31.5	37	20.9	40.5	14.1	27.3	57.1	46.6	85.5	61.6	80.7	71.2	65.6	46.2	34.6	62	60	66.7	70	6.74	47.5	30.2	71.9	20.4	25.5	71.7	66.7	78.6	77.1	86.3	83.3	53.1	65.7	48.5	73.3
IL-4	0.7	2.78	0	0	2.47	2.39	4.08	0	1.26	0.87	3.07	0.079	0.7	1.09	1.09	0	0.5	0.41	2	16	0	0	0	15	2.33	3.37	0	0	2.17	0	0.25	0.33	0.47	0	0	0	1.23	4.32
IL-17	0.7	0	0	0.54	0	0.68	0.58	0	0	0.65	0	0.039	1.4	0.35	0	0	0.13	0	2	4	0	0	0	0	0	0	0	0	0	0	0	0.66	0	0	0	0	0	0.78

## Sheet: Fig. 2C
	CD8+ Naive																	CD8+ CD45RO+ Memory																	CD8+ TEMRA
CD27	27.6	71.4	26.8	61.7	33.3	8.47	66.7	32.8	16.7	22	75.2	90.5	50	46.2	7.66	23.3	6.67	40.9	56.9	45.5	66.8	50	7.69	45.4	36.5	20	50.4	66.1	88.6	63.6	55.6	20	48.3	4.76	12.1	16.7	9.25	30.2	0	0	69.4	21.9	12.5	10.5	56.8	79.2	100	14.3	1.6
CD28	6.9	21.4	20.8	26.8	33.3	1.69	26.2	3.14	0	12.6	28.6	18.9	50	15.4	5.47	19	24	9.7	58.6	63.1	75.2	50	53.8	80.5	8.1	20	70.1	55.3	68.4	72.7	44.4	44.2	75.1	89.7	0.81	13.6	7.93	18.9	0	0	36.1	1.7	0	4.61	7.74	16.7	0	50	1.87
CD127 (IL-7R)	32.8	71.4	32.9	65.8	100	86.4	76.2	27.9	50	42.5	41.9	40.5	50	61.5	29.6	48.3	28.9	22.5	65.5	72	62.7	100	61.5	65.9	24.2	80	56	51.1	31.6	63.6	66.7	40.5	70.5	63	10.5	27.3	18.9	13.2	0	33.3	44.4	11	37.5	7.89	16.1	4.17	0	42.9	23
CD25 (IL-2R)	0.31	0.25	0.14	0.64	0	6.03	0.43	0.36	1.48	2.16	0.4	0.53	2.35	0.56	0.82	1.57	6.92	2.07	3.53	1.14	7.32	19.2	21	8.3	5.86	9.72	13.4	3.17	19.3	22.5	16.7	9.9	4.08	10.8	1.33	0.35	0.085	1.94	0	2.27	1.25	0.81	0	0.49	0	0	0	0	0.42
[truncated: 2 more columns]

## Sheet: Fig. 2D
	CD8+ CD45RO+ Memory																	CD8+ TEMRA
CD57	35.1	23.8	14.8	22.4	0	15.4	27.6	45.3	0	16.2	13.4	8.86	9.09	5.56	60.6	24.9	11	53.2	50	51.7	24.5	0	100	8.33	50	37.5	49.3	14.8	16.7	0	21.4	93.6	57.9	52.4
PD-1	7.36	8.62	1.72	50.6	0	53.8	41.6	26.6	0	21.9	22.9	31.6	50	33.3	30	20.2	53.1	2.42	3.03	0.29	18.9	0	0	19.4	15	0	9.21	9.03	29.2	50	14.3	7.49	4.68	2.87
KLRG1	16.8	19	7.34	15.2	0	15.4	35.7	26	0	17.3	10.2	7.59	9.09	0	21.3	9.95	1.47	21.8	48.5	31	13.2	0	66.7	5.56	32	37.5	51.3	10.3	12.5	0	28.6	20.1	23	5.73
GPR56	31.4	45.5	23	17.1	50	46.2	21.6	39.3	0	8.78	4.58	1.27	18.2	11.1	64.7	25	64.8	83.9	74.2	77.4	41.5	0	100	19.4	58.3	37.5	62.5	16.1	12.5	0	14.3	97.6	61.3	68.2

## Sheet: Fig. 4A
MMA	SA
8.30277	8.16583
7.89384	8.29199
7.72352	8.12935
8.00809	8.03991
8.13005	8.15743
8.16216	7.95299
7.9108	8.67348
8.39952	7.70811
8.05864	8.11582
7.8269	7.93728
8.28701	7.98878
8.12368	7.92304
8.25797	7.95033
8.04781	8.48611
7.82637	8.61356
7.95785	8.11152
8.00794	8.48453
8.22179	8.72766
8.0424	8.44126
8.01157	8.42459
8.03772	8.30571
7.98142	8.53291
8.67909	8.21874
8.47701	8.32585
	8.14712
	8.06736

[truncated: 17 more sheets: Fig. 4B, Fig. 4C, Fig. 4D, Fig. 5B, Fig. 5C, Fig. 5D, Fig. 5E, Fig. 6B, Fig. 6D, Fig. 6E, Fig. 6F, Fig. S2A, Fig. S2B, Fig. S2C, Fig. S2D, Fig. S2E, Fig. S2F]
